# Supplementary material for: Lesser-known types of violence: Helping nurses and midwives to signal and act
Source: Int J Nurs Stud Adv. 2022 Sep 17;4:100098. doi: 10.1016/j.ijnsa.2022.100098 (PMC11080451; doi:10.1016/j.ijnsa.2022.100098)
Supplement: Supplementary file 1 [file mmc1.zip]

Archive with 102 entries (102 files):
- Factsheets Dutch/achterlating.pdf
- Factsheets Dutch/achterlating-bronnen.pdf
- Factsheets Dutch/eergerelateerd-geweld.pdf
- Factsheets Dutch/eergerelateerd-geweld-bronnen.pdf
- Factsheets Dutch/financiele-uitbuiting.pdf
- Factsheets Dutch/financiele-uitbuiting-bronnen.pdf
- Factsheets Dutch/gedwongen-isolatie.pdf
- Factsheets Dutch/gedwongen-isolatie-bronnen.pdf
- Factsheets Dutch/Geweld-mensen-met-beperking.pdf
- Factsheets Dutch/Geweld-mensen-met-beperking-bronnen.pdf
- Factsheets Dutch/Geweld-tegen-migranten.pdf
- Factsheets Dutch/Geweld-tegen-migranten-bronnen.pdf
- Factsheets Dutch/grensoverschrijdend-gedrag-jongeren.pdf
- Factsheets Dutch/grensoverschrijdend-gedrag-jongeren-bronnen.pdf
- Factsheets Dutch/huiselijk-geweld-tegen-mannen.pdf
- Factsheets Dutch/huiselijk-geweld-tegen-mannen-bronnen.pdf
- Factsheets Dutch/huwelijksdwang.pdf
- Factsheets Dutch/huwelijksdwang-bronnen.pdf
- Factsheets Dutch/jongensprostitutie.pdf
- Factsheets Dutch/jongensprostitutie-bronnen.pdf
- Factsheets Dutch/kindermishandeling.pdf
- Factsheets Dutch/kindermishandeling-obv-oudersignalen.pdf
- Factsheets Dutch/kindermishandeling-obv-oudersignalen-bronnen.pdf
- Factsheets Dutch/kind-oudergeweld.pdf
- Factsheets Dutch/kind-oudergeweld-bronnen.pdf
- Factsheets Dutch/kwetsbare-zwangeren.pdf
- Factsheets Dutch/kwetsbare-zwangeren-bronnen.pdf
- Factsheets Dutch/meisjesprostitutie.pdf
- Factsheets Dutch/meisjesprostitutie-bronnen.pdf
- Factsheets Dutch/mensenhandel.pdf
- Factsheets Dutch/mensenhandel-bronnen.pdf
- Factsheets Dutch/online-seksuele-intimidatie.pdf
- Factsheets Dutch/online-seksuele-intimidatie-bronnen.pdf
- Factsheets Dutch/ouderenmishandeling-mantelzorg.pdf
- Factsheets Dutch/ouderenmishandeling-mantelzorg-bronnen.pdf
- Factsheets Dutch/partnergeweld.pdf
- Factsheets Dutch/partnergeweld-bronnen.pdf
- Factsheets Dutch/pesten.pdf
- Factsheets Dutch/pesten-bronnen.pdf
- Factsheets Dutch/radicalisering.pdf
- Factsheets Dutch/radicalisering-bronnen.pdf
- Factsheets Dutch/seksueel-geweld.pdf
- Factsheets Dutch/seksueel-geweld-bronnen.pdf
- Factsheets Dutch/stalking-belaging.pdf
- Factsheets Dutch/stalking-belaging-bronnen.pdf
- Factsheets Dutch/vechtscheiding.pdf
- Factsheets Dutch/vechtscheiding-bronnen.pdf
- Factsheets Dutch/vrouwelijke-genitale-verminking.pdf
- Factsheets Dutch/vrouwelijke-genitale-verminking-bronnen.pdf
- Factsheets Dutch/zelfbeschadiging.pdf
- Factsheets Dutch/zelfbeschadiging-bronnen.pdf
- Factsheets English/(Ex-)partner violence - sources.pdf
- Factsheets English/(Ex-)partner violence.pdf
- Factsheets English/Abandoment - sources.pdf
- Factsheets English/Abandoment.pdf
- Factsheets English/Against migrants - sources.pdf
- Factsheets English/Against migrants.pdf
- Factsheets English/Against people with disabilities - sources.pdf
- Factsheets English/Against people with disabilities.pdf
- Factsheets English/Bullying - sources.pdf
- Factsheets English/Bullying.pdf
- Factsheets English/Child Abuse.pdf
- Factsheets English/Children in divorces - sources.pdf
- Factsheets English/Children in divorces.pdf
- Factsheets English/Elder abuse and abuse by carers - sources.pdf
- Factsheets English/Elder abuse and abuse by carers.pdf
- Factsheets English/Female genital mutilation - sources.pdf
- Factsheets English/Female genital mutilation.pdf
- Factsheets English/Financial abuse - sources.pdf
- Factsheets English/Financial abuse.pdf
- Factsheets English/Forced marriage - sources.pdf
- Factsheets English/Forced marriage.pdf
- Factsheets English/Hidden women - sources.pdf
- Factsheets English/Hidden women.pdf
- Factsheets English/Honour-based violence - sources.pdf
- Factsheets English/Honour-based violence.pdf
- Factsheets English/Line-crossing among young people - sources.pdf
- Factsheets English/Line-crossing among young people.pdf
- Factsheets English/Male abuse - sources.pdf
- Factsheets English/Male abuse.pdf
- Factsheets English/Online sexual intimidation - sources.pdf
- Factsheets English/Online sexual intimidation.pdf
- Factsheets English/Parent abuse - sources.pdf
- Factsheets English/Parent abuse.pdf
- Factsheets English/Protection of the unborn child - sources.pdf
- Factsheets English/Protection of the unborn child.pdf
- Factsheets English/Radicalisation - sources.pdf
- Factsheets English/Radicalisation.pdf
- Factsheets English/Self-harm - sources.pdf
- Factsheets English/Self-harm.pdf
- Factsheets English/Sexual violence by strangers - sources.pdf
- Factsheets English/Sexual violence by strangers.pdf
- Factsheets English/Stalking - sources.pdf
- Factsheets English/Stalking.pdf
- Factsheets English/The Child Check - sources.pdf
- Factsheets English/The Child Check.pdf
- Factsheets English/Trafficking in human beings - sources.pdf
- Factsheets English/Trafficking in human beings.pdf
- Overview + all factsheets - English.pdf
- Overview of types of violence - Dutch - horizontal.pdf
- Overview of types of violence - Dutch - vertical.pdf
- Overview of types of violence - English.pdf
